# Supplementary material for: Diagnosing homo digitalis: towards a standardized assessment for digital tool competencies
Source: Front Psychol. 2024 Jan 4;14:1270437. doi: 10.3389/fpsyg.2023.1270437 (PMC10794727; doi:10.3389/fpsyg.2023.1270437)
Supplement: Supplementary file 2 [file Table_2.xlsx]

## Sheet: Tabelle1
ID	Age	Group (a=older adults, j=younger adults)	Gender (0=male, 1=female)	TouchTest_mm	DemTect	DIGI	Smartphone_A_Selection_Score	Smartphone_A_Selection_Percentage	Smartphone_A_Production_Score	Smartphone_A_Production_Percentage	Smartphone_A_Motor-related_Errors	Smartphone_B_Selection_Score	Smartphone_B_Selection_Percentage	Smartphone_B_Production_Score	Smartphone_B_Production_Percentage	Smartphone_B_Motor-related_Errors	Smartphone_Selection_Percentage	Smartphone_Production_Percentage	Smartphone_Motor-related_Error	Tablet_A_Selection_Score	Tablet_A_Selection_Percentage	Tablet_A_Production_Score	Tablet_A_Production_Percentage	Tablet_A_Motor-related_Errors	Tablet_B_Selection_Score	Tablet_B_Selection_Percentage	Tablet_B_Production_Score	Tablet_B_Production_Percentage	Tablet_B_Motor-related_Errors	Tablet_Selection_Percentage	Tablet_Production_Percentage	Tablet_Motor-related_Error	NTT & FTT	NTT_Selection	NTT_Production	NTT_Execution	FTT_Selection	FTT_Production	FTT_Execution	Die Testaufgaben waren klar und verständlich.	Akzept!-Questionnaire	The test tasks were clear and comprehensible.	The test can precisely map the differences that exist in relation to the tested characteristic.	The test tasks reflect the use of digital devices, which is also required in everyday life.	I felt overburdened during the test.	It is doubtful that the test will reveal difficulties in the use of digital devices.	The test reliably measures what it measures.	I did not understand the task.	Working through the test tasks is stressful.
VP_001_SAS	68	a	1	5	18		7	0.88	10	0.63	2	8	1	16	1	1	0.94	0.81	3	6	0.86	8	0.57	2	7	1	14	1	0	0.93	0.79	2		8	20	9	10	20	10	6		6	6	5	1	4	6	1	1
VP_017_SBS	63	a	1	2	15		8	1	16	1	3	8	1	13	0.81	2	1	0.91	5	7	1	13	0.93	3	7	1	13	0.93	2	1	0.93	5		7	20	8	10	18	8	6		6	6	6	5	1	6	1	2
VP_020_SAS	64	a	0	2	18		8	1	15	0.94	0	8	1	15	0.94	0	1	0.94	0	7	1	13	0.93	0	7	1	14	1	0	1	0.96	0		8	20	9	10	20	10	6		6	6	6	1	1	6	1	1
VP_028_SBS	68	a	0	2	18		8	1	15	0.94	1	8	1	15	0.94	1	1	0.94	2	7	1	14	1	0	7	1	14	1	1	1	1	1		9	20	9	10	20	10	6		6	6	3	1	3	6	1	1
VP_031_TAS	61	a	1	2	18		8	1	14	0.88	0	8	1	14	0.88	0	1	0.88	0	7	1	14	1	2	7	1	13	0.93	2	1	0.96	4		9	20	9	10	18	8	6		6	5	6	1	3	6	1	1
VP_037_SBS	60	a	0	2	16		8	1	14	0.88	1	8	1	16	1	1	1	0.94	2	7	1	14	1	0	7	1	13	0.93	0	1	0.96	0		9	20	10	10	20	10	6		6	4	4	2	2	3	1	2
VP_042_SBS	61	a	1	3	15		8	1	12	0.75	6	8	1	14	0.88	1	1	0.81	7	7	1	11	0.79	2	7	1	12	0.86	3	1	0.82	5		7	20	8	10	20	10	6		6	6	6	1	1	4	1	1
VP_048_TBS	65	a	1	2.5	14		8	1	10	0.63	1	8	1	12	0.75	1	1	0.69	2	7	1	10	0.71	3	7	1	11	0.79	5	1	0.75	8		6	19	7	10	20	10	6		6	6	6	1	5	6	1	1
VP_052_TAS	67	a	1	3	16		8	1	13	0.81	0	8	1	15	0.94	0	1	0.88	0	7	1	12	0.86	0	7	1	14	1	0	1	0.93	0		9	20	9	10	20	10	5		5	5	6	2	2	4	1	5
VP_053_SAS	67	a	0	2	15		8	1	15	0.94	0	8	1	16	1	0	1	0.97	0	7	1	14	1	0	7	1	14	1	1	1	1	1		8	20	10	10	20	10	6		6	6	6	1	1	5	1	1
VP_068_TBS	74	a	1	2.5	18		8	1	9	0.56	0	8	1	15	0.94	0	1	0.75	0	7	1	12	0.86	2	7	1	10	0.71	0	1	0.79	2		7	20	9	10	20	10	6		6	3	6	2	1	3	1	1
VP_076_TAS	60	a	0	2	18		7	0.88	14	0.88	0	8	1	14	0.88	2	0.94	0.88	2	7	1	14	1	1	6	0.86	14	1	2	0.93	1	3		7	20	10	10	20	10	5		5	5	6	3	4	4	1	3
VP_077_TAS	61	a	0	3	16		8	1	14	0.88	5	8	1	12	0.75	2	1	0.81	7	7	1	11	0.79	6	7	1	13	0.93	1	1	0.86	7		9	18	8	10	20	10	6		6	5	5	1	2	6	1	4
VP_080_SAS	62	a	1	3	15		7	0.88	16	1	0	7	0.88	14	0.88	3	0.88	0.94	3	7	1	14	1	0	7	1	14	1	0	1	1	0		8	20	9	10	20	10	6		6	4	6	1	1	4	1	1
VP_086_TBS	67	a	0	2	18		8	1	15	0.94	3	7	0.88	13	0.81	4	0.94	0.88	7	6	0.86	14	1	6	6	0.86	10	0.71	2	0.86	0.86	8		8	20	10	10	20	10	6		6	3	6	1	4	6	1	1
VP_100_TBS	60	a	1	3	16		8	1	13	0.81	0	8	1	16	1	0	1	0.91	0	7	1	14	1	2	7	1	13	0.93	2	1	0.96	4		5	20	9	10	20	10	6		6	6	6	1	1	6	1	1
VP_004_SBS	20	j	1	2.5	17		8	1	16	1	0	8	1	16	1	0	1	1	0	7	1	14	1	0	7	1	14	1	0	1	1	0		7	20	8	10	20	10	1		1	2	1	6	4	1	6	6
VP_005_TAS	24	j	0	2	18		8	1	16	1	0	8	1	16	1	0	1	1	0	7	1	14	1	0	7	1	14	1	0	1	1	0		7	20	10	10	20	10	6		6	5	1	2	2	6	1	1
VP_006_SAS	18	j	1	2	13		8	1	15	0.94	0	8	1	16	1	0	1	0.97	0	7	1	14	1	0	7	1	14	1	0	1	1	0		5	20	10	8	20	10	6		6	5	5	1	4	4	1	1
VP_008_SAS	20	j	0	2	14		8	1	16	1	0	8	1	16	1	0	1	1	0	7	1	14	1	0	7	1	14	1	0	1	1	0		6	20	10	10	20	10	6		6	5	6	1	2	5	1	1
VP_011_TAS	25	j	1	2	15		8	1	16	1	0	8	1	16	1	0	1	1	0	7	1	14	1	0	7	1	14	1	0	1	1	0		8	20	9	10	20	10	6		6	5	5	1	1	5	1	1
VP_012_TBS	22	j	1	2.5	15		8	1	16	1	0	8	1	16	1	0	1	1	0	7	1	14	1	0	7	1	14	1	0	1	1	0		8	18	7	10	20	10	6		6	6	6	1	2	5	1	1
VP_016_SBS	23	j	0	3	18		8	1	15	0.94	0	8	1	16	1	0	1	0.97	0	7	1	13	0.93	0	7	1	14	1	0	1	0.96	0		6	18	8	10	20	10	6		6	6	6	1	1	5	1	1
VP_029_TBS	26	j	0	2.5	17		8	1	15	0.94	0	8	1	16	1	0	1	0.97	0	6	0.86	13	0.93	0	7	1	14	1	0	0.93	0.96	0		7	20	10	10	20	10	5		5	5	4	2	2	6	1	1
VP_058_SBS	22	j	1	2.5	18		8	1	14	0.88	0	8	1	16	1	0	1	0.94	0	7	1	14	1	0	7	1	14	1	0	1	1	0		8	20	9				6		6	6	5	1	1	4	1	1
VP_061_SAS	24	j	1	2	14		8	1	16	1	0	8	1	16	1	0	1	1	0	7	1	14	1	0	7	1	14	1	0	1	1	0		9	20	10	8	16	10	6		6	5	5	1	5	5	1	1
VP_072_SAS	26	j	0	3			8	1	15	0.94	1	8	1	16	1	0	1	0.97	1	7	1	14	1	2	7	1	13	0.93	0	1	0.96	2		9	20	10	10	20	10	4		4	4	5	1	4	5	1	1
VP_075_SBS	26	j	0	2.5	15		8	1	15	0.94	0	8	1	16	1	0	1	0.97	0	7	1	14	1	0	7	1	14	1	0	1	1	0		7	20	10	7	19	8	6		6	6	6	1	1	5	1	1
VP_081_TBS	22	j	1	2	15		8	1	14	0.88	0	8	1	16	1	0	1	0.94	0	7	1	13	0.93	0	7	1	14	1	0	1	0.96	0		8	20	9	10	19	8	6		6	6	6	1	2	5	1	1
VP_088_TAS	25	j	0	2.5	15		8	1	15	0.94	0	8	1	15	0.94	0	1	0.94	0	7	1	14	1	0	7	1	14	1	0	1	1	0		7	20	9	10	20	10	6		6	5	5	1	3	4	1	2
VP_089_TAS	28	j	1	2	18		8	1	16	1	0	8	1	16	1	0	1	1	0	7	1	14	1	0	7	1	14	1	0	1	1	0		9	20	10	10	20	10	6		6	6	6	1	1	2	1	1
VP_101_TBS	25	j	0	3	17		8	1	15	0.94	0	8	1	15	0.94	0	1	0.94	0	7	1	12	0.86	0	7	1	14	1	1	1	0.93	1		8	19	7	10	20	10	6		6	5	5	1	2	5	1	1
[truncated: 10 more columns]
